# Supplementary material for: Evaluating Candidatus Aquirickettsia rohweri gene expression upon nutrient enrichment in disease-susceptible Acropora cervicornis
Source: Front Microbiol. 2026 Apr 16;17:1754183. doi: 10.3389/fmicb.2026.1754183 (PMC13128583; doi:10.3389/fmicb.2026.1754183)
Supplement: Supplementary file 2 [file Table_5.csv]

GeneID	KO	xaxis (log2FC)	not significant	Ambient other	Eutrophication other	tRNA processing & ribosomal components	protein folding & periplasmic redox homeostasis	replication & maintenance	transport systems	mobile elements & prophage	cell envelope assembly	metabolism & biosynthesis	stress, proteolysis, & DNA repair	host interaction & virulence	nutrient scavenging & uptake
gene-EIC27_RS00010	K01965	-0.5797199	0.15681923
gene-EIC27_RS00020	0	3.3116721	1.17529379
gene-EIC27_RS00030	0	0.70917459	0.46826114
gene-EIC27_RS00035	0	-0.1867119	0.05176972
gene-EIC27_RS00045	K03110	1.85781429	0.70533148
gene-EIC27_RS00050	K00425	0.30984956	0.10042476
gene-EIC27_RS00055	K00426	0.03528709	0.00791237
gene-EIC27_RS00060	0	-0.9014616	0.23189389
gene-EIC27_RS00065	K06168	-0.6196034	0.12812024
gene-EIC27_RS00070	K01869	0.33970594	0.11355942
gene-EIC27_RS00075	0	0.38282059	0.23673844
gene-EIC27_RS00080	K03183	0.06629195	0.01638683
gene-EIC27_RS00090	0	0.40547795	0.21912418
gene-EIC27_RS00095	0	1.69860648	0.49963991
gene-EIC27_RS00100	0	-0.3945405	0.16341912
gene-EIC27_RS00105	K06893	-0.5847762	0.17373506
gene-EIC27_RS00110	K04078	0.44478988	0.14301238
gene-EIC27_RS00115	K04077	-1.4148309	0.81641472
gene-EIC27_RS00125	0	0.66754889	0.2851496
gene-EIC27_RS00130	0	-0.0654165	0.01065155
gene-EIC27_RS00135	K03526	2.53028091	1.2842698
gene-EIC27_RS00140	K03589	-0.6473074	0.13705236
gene-EIC27_RS00145	K03590	-2.894334						1.46418645
gene-EIC27_RS00150	0	-2.4992266	0.9199448
gene-EIC27_RS00155	K07484	0.25571099	0.14925247
gene-EIC27_RS00160	K01207	-0.0694686	0.0062611
gene-EIC27_RS00165	0	0.12267547	0.03492343
gene-EIC27_RS00170	K04047	-0.3570568	0.14704829
gene-EIC27_RS00175	K16011	-0.1311409	0.04101923
gene-EIC27_RS00180	K02346	-1.0378024	0.6587863
gene-EIC27_RS00185	0	1.00815195	0.32125394
gene-EIC27_RS00190	K03205	-0.1397989	0.04927389
gene-EIC27_RS00195	K01928	0.88204226	0.25291219
gene-EIC27_RS00200	0	0.7655553	0.32606284
gene-EIC27_RS00205	K02314	-0.3101301	0.12350049
gene-EIC27_RS00210	K01599	-0.4520303	0.19263707
gene-EIC27_RS00215	K07058	0.20417654	0.07672503
gene-EIC27_RS00220	K01491	0.24032418	0.06008466
gene-EIC27_RS00225	K00384	0.01783891	0.00537243
gene-EIC27_RS00230	0	-2.0906205	0.63526782
gene-EIC27_RS00235	K02517	1.49517086	0.75304705
gene-EIC27_RS00240	K02503	0.26822654	0.05397431
gene-EIC27_RS00245	0	0.25461791	0.08613163
gene-EIC27_RS00255	K03560	-5.3217848									2.04483151
gene-EIC27_RS00260	K03562	1.64343772	1.2363296
gene-EIC27_RS00265	K03497	0.48767932	0.20467395
gene-EIC27_RS00270	K03496	-0.0603015	0.00955713
gene-EIC27_RS00275	K03495	0.07477449	0.01543598
gene-EIC27_RS00280	K03650	-0.5475434	0.19907771
gene-EIC27_RS00285	K03439	0.99166357	0.21537163
gene-EIC27_RS00290	K03294	-0.9543099	0.22932928
gene-EIC27_RS00295	K03294	0.26606528	0.0964224
gene-EIC27_RS00300	K03074	1.35032836	0.51900879
gene-EIC27_RS00305	K08300	-0.2804364	0.0955198
gene-EIC27_RS00320	0	-0.9452566	0.24253457
gene-EIC27_RS00325	0	1.46549642	0.46246866
gene-EIC27_RS00330	K24180	-1.2789784	0.62334834
gene-EIC27_RS00335	0	0.42779515	0.15907835
gene-EIC27_RS00340	0	0.74529757	0.24437955
gene-EIC27_RS00345	K01142	2.62807111											1.35852347
gene-EIC27_RS00355	0	1.83075531	0.8218828
gene-EIC27_RS00365	K03801	1.65280882	0.48779165
gene-EIC27_RS00370	K01772	-1.2259554	0.36424703
gene-EIC27_RS00375	0	-0.0153698	0.00314266
gene-EIC27_RS00380	K00979	0.56776827	0.1181665
gene-EIC27_RS00385	K00655	0.25580706	0.07896796
gene-EIC27_RS00390	K03979	1.52493948	0.89896591
gene-EIC27_RS00395	0	-1.9596211	0.77898163
gene-EIC27_RS00400	K07258	1.536182	0.70148838
gene-EIC27_RS00405	K09760	1.35519298	0.44164958
gene-EIC27_RS00410	K03657	-1.0046138	0.39693328
gene-EIC27_RS00420	K00981	-1.0182509	0.42426546
gene-EIC27_RS00425	K00099	0.365904	0.12487529
gene-EIC27_RS00430	0	0.88764863	0.33384152
gene-EIC27_RS00435	K07638	2.08418523	0.95812307
gene-EIC27_RS00440	K15633	-0.715989	0.32810128
gene-EIC27_RS00445	0	-1.0642018	0.40787605
gene-EIC27_RS00465	K00525	-0.0454343	0.01702466
gene-EIC27_RS00470	K07323	-0.2086552	0.07324631
gene-EIC27_RS00475	K04754	-2.1365231	0.83390927
gene-EIC27_RS00480	0	-1.7021724	0.88737933
gene-EIC27_RS00485	0	-1.3984017	0.52672634
gene-EIC27_RS00490	0	-0.9896471	0.45031245
gene-EIC27_RS00495	0	0.29172894	0.13023754
gene-EIC27_RS00500	K02528	-0.0374011	0.00610975
gene-EIC27_RS00505	K04744	1.11438708	0.3488534
gene-EIC27_RS00510	K03771	2.3467384											1.40966506
gene-EIC27_RS00515	K04759	2.37784386													1.38231992
gene-EIC27_RS00525	0	0.23402202	0.09809615
gene-EIC27_RS00530	0	-0.0970391	0.01941284
gene-EIC27_RS00540	K16898	0.96255683	0.3710393
gene-EIC27_RS00545	K00134	0.28348156	0.1324432
gene-EIC27_RS00550	K00927	0.17367889	0.04824835
gene-EIC27_RS00555	K06920	2.25192478	0.71177067
gene-EIC27_RS00560	K06879	0.69026919	0.17347188
gene-EIC27_RS00565	K07460	0.28023035	0.05274814
gene-EIC27_RS00570	K01925	-0.0676234	0.02251413
gene-EIC27_RS00580	K02193	0.57221145	0.29208463
gene-EIC27_RS00585	K11085	0.37067414	0.17992945
gene-EIC27_RS00595	K01586	-1.4749674	0.6045444
gene-EIC27_RS00600	K00928	0.37587239	0.14179968
gene-EIC27_RS00605	0	-0.2322433	0.06037301
gene-EIC27_RS00610	0	-0.3483039	0.10983315
gene-EIC27_RS00620	0	0.66159301	0.21859212
gene-EIC27_RS00625	K06204	-0.7201053	0.48535548
gene-EIC27_RS00630	K01255	-0.0431989	0.01468237
gene-EIC27_RS00635	K11720	-4.4576461							1.69239358
gene-EIC27_RS00640	0	-1.1472531	0.58432725
gene-EIC27_RS00650	K03530	-0.0646051	0.02536707
gene-EIC27_RS00655	K08344	0.08644136	0.01462534
gene-EIC27_RS00675	0	0.29317242	0.05445513
gene-EIC27_RS00685	K05366	-1.4663791	0.48708205
gene-EIC27_RS00690	K03106	0.67002085	0.26276286
gene-EIC27_RS00695	0	0.31429655	0.0745642
gene-EIC27_RS00700	0	1.02706699	0.30925288
gene-EIC27_RS00705	0	-0.2759093	0.09308383
gene-EIC27_RS00715	K03980	0.50621673	0.13632901
gene-EIC27_RS00720	K03431	1.87855125	0.69803519
gene-EIC27_RS00725	K06942	0.42117847	0.17390386
gene-EIC27_RS00730	K23059	-0.0128723	0.00230477
gene-EIC27_RS00735	K00791	-2.0514602	0.69785109
gene-EIC27_RS00740	K01719	-0.5687681	0.23127539
gene-EIC27_RS00745	0	-0.5742877	0.22916994
gene-EIC27_RS00750	K00858	3.12641859	0.99774973
gene-EIC27_RS00755	K01879	2.41374119										1.30360814
gene-EIC27_RS00760	K00796	0.18993613	0.05472514
gene-EIC27_RS00765	K18588	-1.4151503	0.38087096
gene-EIC27_RS00770	0	-4.0779544		1.49098638
gene-EIC27_RS00775	K23060	-0.2567867	0.09004533
gene-EIC27_RS00780	0	0.22018477	0.06170849
gene-EIC27_RS00785	0	-0.3395034	0.11990306
gene-EIC27_RS00795	K02342	2.10865963	0.94006523
gene-EIC27_RS00800	K00859	0.02836088	0.00323086
gene-EIC27_RS00805	0	-0.6158126	0.24621365
gene-EIC27_RS00810	K03601	-0.6009896	0.20437307
gene-EIC27_RS00815	K02391	-0.1051311	0.02863726
gene-EIC27_RS00820	0	-1.3924802	0.59270522
gene-EIC27_RS00845	K01286	-0.1921036	0.04226523
gene-EIC27_RS00850	K09761	1.09025775	0.28244925
gene-EIC27_RS00855	0	0.02357395	0
gene-EIC27_RS00860	0	-0.3968435	0.2465978
gene-EIC27_RS00870	K03624	-0.2016941	0.05783833
gene-EIC27_RS00875	0	0.84954415	0.29082442
gene-EIC27_RS00880	K02835	0.22306624	0.07791773
gene-EIC27_RS00885	K05837	-1.4114183	0.49521254
gene-EIC27_RS00890	0	0.42210677	0.0991481
gene-EIC27_RS00895	0	-4.4201411		1.81137214
gene-EIC27_RS00905	K02421	0.85606111	0.34696488
gene-EIC27_RS00915	0	2.01151371	1.25428434
gene-EIC27_RS00920	K02535	-0.3067588	0.11843093
gene-EIC27_RS00925	K06167	0.00088848	0
gene-EIC27_RS00930	K03424	-0.6161356	0.2583645
gene-EIC27_RS00935	K00526	0.43464367	0.19033008
gene-EIC27_RS00945	K03317	-0.8447656	0.19790241
gene-EIC27_RS00950	0	0.18348381	0.03722885
gene-EIC27_RS00955	K03978	1.53386064	0.63928625
gene-EIC27_RS00960	K03711	2.24156967	0.90790351
gene-EIC27_RS00965	K01533	0.136364	0.03193819
gene-EIC27_RS00980	0	-1.0090462	0.49483681
gene-EIC27_RS00990	0	0.91060906	0.49704899
gene-EIC27_RS00995	0	0.23718918	0.06960527
gene-EIC27_RS01000	0	1.96705429	1.13637483
gene-EIC27_RS01010	0	-0.3263718	0.09023571
gene-EIC27_RS01020	0	1.9543473										1.49967241
gene-EIC27_RS01025	0	0.903627	0.26844919
gene-EIC27_RS01030	K00645	-0.3430921	0.07169337
gene-EIC27_RS01035	K00059	5.45202031										2.46805191
gene-EIC27_RS01040	K06916	-0.6148284	0.38188821
gene-EIC27_RS01070	0	0.73569625	0.48051272
gene-EIC27_RS01075	K03770	-0.0717802	0.02168293
gene-EIC27_RS01080	K06142	1.36040344	1.08786602
gene-EIC27_RS01085	K07277	-0.0739561	0.03635618
gene-EIC27_RS01090	K11749	-0.8363271	0.437209
gene-EIC27_RS01095	0	-3.8481166	1.20848711
gene-EIC27_RS01100	K01915	-1.2806774	0.35427949
gene-EIC27_RS01105	0	-0.6621327	0.20799325
gene-EIC27_RS01110	K03305	0.63050996	0.34257587
gene-EIC27_RS01115	K14742	2.6844217	1.02684998
gene-EIC27_RS01120	K00031	0.56136417	0.15552857
gene-EIC27_RS01125	K04096	0.38923473	0.12364464
gene-EIC27_RS01130	K00240	-0.8541027	0.26870652
gene-EIC27_RS01135	K05807	0.15397908	0.08197741
gene-EIC27_RS01140	K01924	-0.6221952	0.23337075
gene-EIC27_RS01145	K00568	0.35619466	0.11099872
gene-EIC27_RS01150	K07735	-1.3035463	0.60721876
gene-EIC27_RS01155	K00228	0.88028929	0.34483226
gene-EIC27_RS01165	K02389	0.52235269	0.27612404
gene-EIC27_RS01170	K03762	0.20866206	0.07686721
gene-EIC27_RS01175	0	-0.849484	0.2809771
gene-EIC27_RS01180	K03628	0.40658961	0.14974497
gene-EIC27_RS01185	K00919	-3.3952796						1.31344609
gene-EIC27_RS01190	0	-0.0997459	0.01584056
gene-EIC27_RS01195	0	0.97080195	0.35501664
gene-EIC27_RS01200	0	3.80678937	1.28214737
gene-EIC27_RS01205	K00970	-0.5403215	0.2205949
gene-EIC27_RS01210	K07146	1.47083696	0.7833553
gene-EIC27_RS01215	K01507	2.07406021	1.04486872
gene-EIC27_RS01220	0	-0.3391056	0.148003
gene-EIC27_RS01225	K04043	0.33827222	0.11912151
gene-EIC27_RS01230	K05794	-1.3568885	0.51281852
gene-EIC27_RS01235	K02356	0.51845996	0.1702301
gene-EIC27_RS01245	K07390	0.26157748	0.10639064
gene-EIC27_RS01250	K01902	0.2498004	0.14314186
gene-EIC27_RS01255	K01903	-0.1672651	0.05682582
gene-EIC27_RS01260	0	0.90756043	0.20446361
gene-EIC27_RS01280	0	2.71679497	0.76358039
gene-EIC27_RS01285	0	3.95760122			1.64653844
gene-EIC27_RS01290	0	0.21707102	0.1195077
gene-EIC27_RS01295	K00241	-0.2426143	0.08076782
gene-EIC27_RS01300	K00242	-0.1284871	0.0447329
gene-EIC27_RS01305	K00239	0.09487773	0.03234461
gene-EIC27_RS01310	0	-1.0911636	0.48831462
gene-EIC27_RS01315	K02313	0.71601619	0.28550867
gene-EIC27_RS01320	0	-0.5127365	0.17825553
gene-EIC27_RS01325	0	-1.0286479	0.4416632
gene-EIC27_RS01330	0	-0.3732286	0.12231967
gene-EIC27_RS01335	K04075	-0.2736441	0.07219802
gene-EIC27_RS01340	K03092	0.20504708	0.07250841
gene-EIC27_RS01345	K01929	-0.6931412	0.24975764
gene-EIC27_RS01350	K13628	0.20700072	0.1045816
gene-EIC27_RS01355	0	-0.6371625	0.21337954
gene-EIC27_RS01375	K00748	-4.986647							3.3838337
gene-EIC27_RS01385	K01874	0.13324187	0.03947012
gene-EIC27_RS01390	0	0.13423111	0.04239952
gene-EIC27_RS01395	0	-0.1141517	0.04178114
gene-EIC27_RS01400	0	-0.1868343	0.05082865
gene-EIC27_RS01405	K00604	-3.5612268	1.16063331
gene-EIC27_RS01410	0	-1.5972757	0.7859294
gene-EIC27_RS01415	K00162	-1.46185	0.58844063
gene-EIC27_RS01420	K03809	3.82347378											2.48207868
gene-EIC27_RS01425	K00161	-0.7648869	0.46677882
gene-EIC27_RS01430	K03631	0.39112149	0.13719108
gene-EIC27_RS01435	0	0.81669517	0.34384946
gene-EIC27_RS01440	K01462	1.13929898	0.3284754
gene-EIC27_RS01445	0	-0.0249634	0.00585548
gene-EIC27_RS01450	K01868	-0.1730903	0.04522609
gene-EIC27_RS01455	K02520	-0.0257035	0.01024879
gene-EIC27_RS01460	K03667	0.46854672	0.25297749
gene-EIC27_RS01465	K06997	-0.9452089	0.29677917
gene-EIC27_RS01470	K07498	0.1857647	0.0732457
gene-EIC27_RS01490	K01129	-0.471863	0.18149038
gene-EIC27_RS01495	K03284	-0.9130423	0.38257546
gene-EIC27_RS01500	0	1.88332252	0.56662504
gene-EIC27_RS01505	0	-0.630589	0.23960596
gene-EIC27_RS01510	0	0.22080212	0.06207722
gene-EIC27_RS01515	K02335	0.32426534	0.14221681
gene-EIC27_RS01520	K01867	0.01130629	1.30E-15
gene-EIC27_RS01530	0	-0.2716928	0.07048051
gene-EIC27_RS01535	K02916	0.12222579	0.0275717
gene-EIC27_RS01540	K02887	0.15002362	0.03872453
gene-EIC27_RS01545	K01889	1.87722004	0.77729382
gene-EIC27_RS01550	K08591	0.77171341	0.1800697
gene-EIC27_RS01555	K03572	1.34102154	0.51327287
gene-EIC27_RS01565	K04079	-0.3332299	0.13228296
gene-EIC27_RS01570	K02488	-2.0146363	0.88373004
gene-EIC27_RS01575	K03977	-0.4817703	0.13746592
gene-EIC27_RS01580	K04756	1.16873854	0.41463588
gene-EIC27_RS01595	K02109	-0.5758563	0.15996084
gene-EIC27_RS01605	K02110	1.97998345	1.08185293
gene-EIC27_RS01610	K02108	0.39779008	0.14176319
gene-EIC27_RS01620	K07018	-0.0787376	0.01240771
gene-EIC27_RS01625	K04487	0.22009796	0.062169
gene-EIC27_RS01630	K09987	0.02719397	0.00837167
gene-EIC27_RS01635	K02836	0.83776253	0.18732503
gene-EIC27_RS01645	0	2.05190883	0.88178805
gene-EIC27_RS01650	0	0.35003287	0.10375766
gene-EIC27_RS01655	K06147	-1.676307	0.52167542
gene-EIC27_RS01660	0	1.0946661	0.56832313
gene-EIC27_RS01685	0	0.27355173	0.07492426
gene-EIC27_RS01695	0	2.02183908											1.33887187
gene-EIC27_RS01700	K02533	1.10766968	0.44107198
gene-EIC27_RS01705	0	0.20716762	0.06023085
gene-EIC27_RS01710	0	0.05825231	0.01486315
gene-EIC27_RS01715	0	-0.8574381	0.28449991
gene-EIC27_RS01720	K00344	-0.2050101	0.0550717
gene-EIC27_RS01725	K03531	2.13172306	1.07762663
gene-EIC27_RS01730	0	0.5456818	0.31588207
gene-EIC27_RS01750	0	-0.0444998	0.00927474
gene-EIC27_RS01755	0	-2.2242152		1.37541965
gene-EIC27_RS01765	0	-0.6030142	0.18927501
gene-EIC27_RS01770	0	0.33797687	0.09694675
gene-EIC27_RS01775	0	0.09369143	0.03933304
gene-EIC27_RS01800	0	0.47825215	0.18817713
gene-EIC27_RS01805	K03307	0.36440844	0.16739253
gene-EIC27_RS01810	K06895	-1.7933998	0.59090405
gene-EIC27_RS01815	K10026	-3.6237865	1.1300563
gene-EIC27_RS01820	K01520	-3.3840257						1.31418095
gene-EIC27_RS01825	0	-4.0709072					1.42781486
gene-EIC27_RS01830	K01497	0.1368509	0.07415362
gene-EIC27_RS01835	0	-0.0792258	0.02589897
gene-EIC27_RS01840	K03177	2.14753099	1.0188416
gene-EIC27_RS01845	K02956	-0.292428	0.05434655
gene-EIC27_RS01850	K00962	0.97907832	0.4825146
gene-EIC27_RS01860	K01934	0.05130692	0.00832021
gene-EIC27_RS01865	K04485	0.50550903	0.26869945
gene-EIC27_RS01870	K03558	0.53247858	0.18137455
gene-EIC27_RS01880	0	-0.0297453	0.00644954
gene-EIC27_RS01885	0	-0.025428	0.00442293
gene-EIC27_RS01900	0	4.09392107			1.87482698
gene-EIC27_RS01910	0	0.87356878	0.33737178
gene-EIC27_RS01915	0	-0.46383	0.14892874
gene-EIC27_RS01920	K09985	0.57913293	0.20110718
gene-EIC27_RS01925	0	3.09611862	1.14091725
gene-EIC27_RS01935	0	-0.7044574	0.22646649
gene-EIC27_RS01950	K00954	1.49916343	0.6844878
gene-EIC27_RS01955	K06179	0.71549982	0.23461754
gene-EIC27_RS01960	K02412	0.52618456	0.24489789
gene-EIC27_RS01965	0	-0.5531962	0.13310054
gene-EIC27_RS01980	K00336	0.2325597	0.09302277
gene-EIC27_RS01990	K03543	0.90437012	0.23472449
gene-EIC27_RS01995	K03446	0.15478327	0.04046619
gene-EIC27_RS02020	0	0.30432238	0.18818306
gene-EIC27_RS02025	0	0.5367716	0.25599384
gene-EIC27_RS02035	0	2.64163523	1.22744374
gene-EIC27_RS02040	K15977	-0.9962007	0.24840421
gene-EIC27_RS02045	0	0.61875229	0.26172174
gene-EIC27_RS02050	0	-1.4399333	0.37538355
gene-EIC27_RS02055	0	2.7598415			1.69624074
gene-EIC27_RS02060	K02471	0.4496009	0.1705269
gene-EIC27_RS02065	K02523	-1.6335056	0.76027211
gene-EIC27_RS02070	0	-1.1924828	0.81057685
gene-EIC27_RS02080	0	2.073299	0.5754462
gene-EIC27_RS02085	K03465	-0.0355001	0.01361083
gene-EIC27_RS02090	K01139	-0.7274252	0.28559163
gene-EIC27_RS02095	K01139	-0.7008538	0.15770647
gene-EIC27_RS02105	K01006	-0.4720055	0.15079621
gene-EIC27_RS02110	K03100	1.39575392	0.51226555
gene-EIC27_RS02115	K03685	-1.0413436	0.38548207
gene-EIC27_RS02120	K03595	-0.3951575	0.08013306
gene-EIC27_RS02125	K01419	2.75656354											1.56527409
gene-EIC27_RS02130	0	-0.2671816	0.05365621
gene-EIC27_RS02145	0	0.1173622	0.04558006
gene-EIC27_RS02150	0	1.17405082	0.39551023
gene-EIC27_RS02155	K02967	0.27789265	0.08737378
gene-EIC27_RS02160	K02357	0.5259567	0.27736644
gene-EIC27_RS02165	K09903	0.21647117	0.0353238
gene-EIC27_RS02170	K02838	0.18315659	0.04086667
gene-EIC27_RS02175	K06173	-3.954238				1.55782161
gene-EIC27_RS02180	K07462	-0.1156885	0.03761683
gene-EIC27_RS02185	K00057	0.00539928	0
gene-EIC27_RS02205	K08218	-3.8851169									1.54157731
gene-EIC27_RS02210	K12506	0.79710677	0.32152653
gene-EIC27_RS02215	K01095	-1.2002894	0.56517733
gene-EIC27_RS02220	K23997	0.70165035	0.30347163
gene-EIC27_RS02225	K04763	0.6019464	0.20708953
gene-EIC27_RS02230	K03168	0.84823145	0.29605777
gene-EIC27_RS02235	0	0.14280207	0.01733881
gene-EIC27_RS02250	K02434	0.58293523	0.1859117
gene-EIC27_RS02255	0	-0.2507152	0.08018931
gene-EIC27_RS02265	0	0.35940183	0.09764524
gene-EIC27_RS02270	K00411	-2.2257186	0.6212806
gene-EIC27_RS02280	K01972	0.19733636	0.05952279
gene-EIC27_RS02285	K17103	0.86561712	0.30979832
gene-EIC27_RS02290	0	-2.3536851						2.02602741
gene-EIC27_RS02300	K02420	-1.0964892	0.3159106
gene-EIC27_RS02305	K03071	0.01793314	0.00367527
gene-EIC27_RS02310	0	-0.6895044	0.49083579
gene-EIC27_RS02315	K08304	0.01934775	0
gene-EIC27_RS02320	K01698	-0.4029196	0.20769712
gene-EIC27_RS02330	K13522	-4.0932787		1.55957878
gene-EIC27_RS02335	0	-0.5435953	0.21701883
gene-EIC27_RS02340	0	0.4181461	0.09448213
gene-EIC27_RS02345	K01159	-0.1803313	0.0291448
gene-EIC27_RS02350	K02337	-0.8568933	0.27846615
gene-EIC27_RS02355	K03588	-0.3155721	0.06078327
gene-EIC27_RS02360	K06999	0.97928849	0.25719992
gene-EIC27_RS02370	0	-0.1415832	0.0631294
gene-EIC27_RS02375	K00215	-0.8251209	0.42614939
gene-EIC27_RS02380	K01714	-2.0177557	0.92062658
gene-EIC27_RS02385	K01778	1.62834328	0.84963635
gene-EIC27_RS02390	K10206	0.32712058	0.11831819
gene-EIC27_RS02395	K00946	0.65643953	0.26186512
gene-EIC27_RS02400	K00820	-0.1312588	0.03204157
gene-EIC27_RS02405	K16052	-1.6278963	0.59357719
gene-EIC27_RS02410	K11719	-0.4625108	0.16753188
gene-EIC27_RS02415	K06041	-1.9457203	0.822124
gene-EIC27_RS02420	0	-0.5707173	0.12105636
gene-EIC27_RS02425	K01885	-0.027182	0.00508684
gene-EIC27_RS02430	0	-0.8778424	0.47156945
gene-EIC27_RS02435	K00133	0.73242555	0.29374763
gene-EIC27_RS02440	0	0.65399807	0.25952771
gene-EIC27_RS02445	0	-0.7911361	0.55543102
gene-EIC27_RS02460	0	0.05913233	0.00854128
gene-EIC27_RS02465	K04088	-2.7522199		1.34326519
gene-EIC27_RS02470	K04087	0.79611298	0.37864095
gene-EIC27_RS02475	K01921	-0.303064	0.0887284
gene-EIC27_RS02480	K02654	0.33943817	0.08350548
gene-EIC27_RS02485	K03203	0.00748508	4.34E-16
gene-EIC27_RS02490	K03204	2.47297151												2.45025079
gene-EIC27_RS02495	K03466	1.15228969	0.54289128
gene-EIC27_RS02500	K03760	0.10237429	0.02982535
gene-EIC27_RS02505	K03301	0.3169503	0.10722688
gene-EIC27_RS02510	0	-0.3989111	0.10075954
gene-EIC27_RS02515	K03455	-1.3479265	0.34376073
gene-EIC27_RS02520	0	2.61459707	1.23898232
gene-EIC27_RS02525	K06187	-2.1614627	0.89509229
gene-EIC27_RS02530	0	-1.685213	0.9062518
gene-EIC27_RS02535	0	-5.2420013		2.20067042
gene-EIC27_RS02540	K03073	-1.0705681	0.3325798
gene-EIC27_RS02545	K02601	1.18473869	0.61838139
gene-EIC27_RS02550	K02867	-0.1909981	0.05635525
gene-EIC27_RS02555	K02863	-0.3492532	0.14129598
gene-EIC27_RS02560	K02864	1.018069	0.70864367
gene-EIC27_RS02565	K02935	1.42944165	0.62166075
gene-EIC27_RS02570	K03043	0.85431523	0.39395884
gene-EIC27_RS02575	K03046	0.38371912	0.1211556
gene-EIC27_RS02585	K01679	0.58153743	0.19530972
gene-EIC27_RS02590	K10773	1.42625046	0.40761887
gene-EIC27_RS02595	K07736	0.01359205	0.00328483
gene-EIC27_RS02600	K00344	-3.7596811	1.11770715
gene-EIC27_RS02605	K07270	0.12483812	0.03268299
gene-EIC27_RS02620	0	-2.0392249	1.03512807
gene-EIC27_RS02630	K00335	0.00512202	0
gene-EIC27_RS02635	K07447	0.25903443	0.04366023
gene-EIC27_RS02640	K02435	-0.5584731	0.16254493
gene-EIC27_RS02645	K07659	0.82213233	0.41250445
gene-EIC27_RS02655	0	-2.0453116	1.13143533
gene-EIC27_RS02660	0	0.59189868	0.1859147
gene-EIC27_RS02665	K04042	2.14508886	1.01656354
gene-EIC27_RS02670	K03072	1.00057096	0.55261754
gene-EIC27_RS02675	K13598	-0.0554512	0.01028467
gene-EIC27_RS02680	0	1.20975051	0.3984079
gene-EIC27_RS02685	0	0.16938496	0.06196787
gene-EIC27_RS02700	K01992	0.38175031	0.14149549
gene-EIC27_RS02705	K01990	-0.167175	0.04311037
gene-EIC27_RS02710	K03686	-3.8375568					3.26360743
gene-EIC27_RS02715	K01887	1.2385549	0.34239711
gene-EIC27_RS02720	K01966	0.34643796	0.18880379
gene-EIC27_RS02725	K03630	0.02982195	0.01033545
gene-EIC27_RS02730	K01056	1.47774119	0.34298993
gene-EIC27_RS02745	0	1.85992643	0.57789039
gene-EIC27_RS02750	0	0.68105418	0.25732489
gene-EIC27_RS02775	K02946	-4.1693889				1.68892736
gene-EIC27_RS02780	K02906	2.34722098	0.80523089
gene-EIC27_RS02785	K02926	-1.2271113	0.43548928
gene-EIC27_RS02790	K02892	3.24637863			2.01355401
gene-EIC27_RS02795	K02886	0.18678679	0.05631488
gene-EIC27_RS02800	K02965	-0.1617122	0.02811617
gene-EIC27_RS02805	K02890	3.77677435	1.26569718
gene-EIC27_RS02810	K02982	-0.8699148	0.30286015
gene-EIC27_RS02815	K02878	0.74390053	0.3994826
gene-EIC27_RS02825	K02961	-0.1891323	0.02360222
gene-EIC27_RS02830	K02874	-0.9202229	0.29775877
gene-EIC27_RS02840	K02931	-0.16881	0.05579107
gene-EIC27_RS02845	K02954	-0.3494252	0.08199419
gene-EIC27_RS02850	K02994	0.30232868	0.085313
gene-EIC27_RS02855	K02933	0.5069218	0.1871704
gene-EIC27_RS02860	K02881	0.64339754	0.19692365
gene-EIC27_RS02865	K02988	1.68257163	0.67965217
gene-EIC27_RS02870	K02876	-1.7404949	0.45947475
gene-EIC27_RS02875	K03076	0.01862323	0.0036646
gene-EIC27_RS02880	K00939	-0.434494	0.13422194
gene-EIC27_RS02895	0	-0.4039018	0.07711558
gene-EIC27_RS02900	0	0.10372488	0.04142748
gene-EIC27_RS02905	K03564	0.09620552	0.02744459
gene-EIC27_RS02915	K00164	0.12819625	0.06735507
gene-EIC27_RS02920	K00658	0.03104177	0.00848189
gene-EIC27_RS02925	K00382	-1.6192731	0.98684069
gene-EIC27_RS02930	K01883	-0.1043045	0.02721509
gene-EIC27_RS02935	0	0.61757345	0.22538821
gene-EIC27_RS02940	0	0.36275167	0.14017605
gene-EIC27_RS02950	K15270	2.31636217	1.17330206
gene-EIC27_RS02955	0	1.21073317	0.53990746
gene-EIC27_RS02960	K07001	1.23296312	0.47461879
gene-EIC27_RS02965	K00600	-0.0260911	0.00753679
gene-EIC27_RS02975	K03550	-1.3499417	0.51096852
gene-EIC27_RS02980	K06147	-1.4020615	0.61100145
gene-EIC27_RS02985	K04771	0.06381208	0.03065125
gene-EIC27_RS02990	K02519	-0.5928206	0.41082201
gene-EIC27_RS03005	K20327	1.28398243	0.32252773
gene-EIC27_RS03010	0	0.50187563	0.17195137
gene-EIC27_RS03015	K00088	0.15614014	0.05722749
gene-EIC27_RS03020	K01951	1.26978911	0.74617945
gene-EIC27_RS03050	K00616	-0.9219029	0.26263262
gene-EIC27_RS03055	K00793	-4.1561808						1.76025441
gene-EIC27_RS03060	K02970	-0.2254035	0.06135121
gene-EIC27_RS03065	K03307	-1.0413831	0.38499394
gene-EIC27_RS03075	0	3.93114162			1.34958648
gene-EIC27_RS03085	K03201	-0.8820633	0.53000107
gene-EIC27_RS03090	0	1.7090626	1.07896063
gene-EIC27_RS03095	K03199	0.01948778	0.00395038
gene-EIC27_RS03100	K03198	-0.1447973	0.04606649
gene-EIC27_RS03105	K00943	2.08755723	0.75795527
gene-EIC27_RS03110	K07080	0.23925622	0.06952039
gene-EIC27_RS03125	K03687	0.11721263	0.03542869
gene-EIC27_RS03130	K00024	-0.1744374	0.07111532
gene-EIC27_RS03135	K03701	0.06036086	0.0089288
gene-EIC27_RS03140	0	-0.796534	0.30971538
gene-EIC27_RS03145	0	-0.1882123	0.03622249
gene-EIC27_RS03150	K12340	0.09202917	0.02882271
gene-EIC27_RS03155	K04773	0.29016233	0.10435677
gene-EIC27_RS03160	0	-0.3087053	0.15693299
gene-EIC27_RS03165	0	-0.2918523	0.05039865
gene-EIC27_RS03180	K10563	3.45105139	1.13910354
gene-EIC27_RS03185	K11753	0.26869309	0.06418443
gene-EIC27_RS03190	K03551	-2.133116	0.94519164
gene-EIC27_RS03195	K09810	0.4068938	0.10547461
gene-EIC27_RS03200	K02913	0.43224049	0.16170205
gene-EIC27_RS03205	K11069	-0.6360312	0.22706608
gene-EIC27_RS03210	K11070	-3.7935361	1.16404681
gene-EIC27_RS03215	K11071	0.38647397	0.08789233
gene-EIC27_RS03220	K11072	-0.2021791	0.04632808
gene-EIC27_RS03225	0	-0.3189304	0.09035809
gene-EIC27_RS03230	K07238	-0.1072466	0.03135426
gene-EIC27_RS03240	K02433	-0.214174	0.07904409
gene-EIC27_RS03245	K02834	0.1393857	0.03374962
gene-EIC27_RS03250	0	-0.3203295	0.09483743
gene-EIC27_RS03255	K08316	-0.2955578	0.06063504
gene-EIC27_RS03260	K07082	0.41298566	0.07810091
gene-EIC27_RS03265	K03470	-0.5836979	0.12409133
gene-EIC27_RS03270	K00615	-0.4735753	0.18075947
gene-EIC27_RS03275	K00948	-1.2175185	0.33051236
gene-EIC27_RS03290	K01591	1.09939352	0.25663304
gene-EIC27_RS03305	0	-1.576054	0.45336179
gene-EIC27_RS03310	K06207	-0.0228126	0.00315984
gene-EIC27_RS03315	K02557	-0.0674985	0.01201531
gene-EIC27_RS03320	K02556	0.74391385	0.2917303
gene-EIC27_RS03325	K09798	-0.3958035	0.13765636
gene-EIC27_RS03330	K03820	0.41881397	0.11093858
gene-EIC27_RS03335	0	-1.3115301	0.5070243
gene-EIC27_RS03355	K01803	-0.2667202	0.10972766
gene-EIC27_RS03360	0	0.45769547	0.21143994
gene-EIC27_RS03365	K00449	0.21097643	0.05516513
gene-EIC27_RS03370	K01950	0.04706992	0
gene-EIC27_RS03375	0	-0.8263618	0.45920713
gene-EIC27_RS03380	K02426	0.92744539	0.35830739
gene-EIC27_RS03385	0	0.58094835	0.37402392
gene-EIC27_RS03390	K09014	0.42268597	0.26285519
gene-EIC27_RS03395	K09013	0.0412705	0.01224522
gene-EIC27_RS03400	K09015	-0.4269329	0.16302027
gene-EIC27_RS03405	K11717	0.63953957	0.25867439
gene-EIC27_RS03410	0	0.40752689	0.13180783
gene-EIC27_RS03420	K00643	0.07592817	0.02439231
gene-EIC27_RS03425	0	0.01835224	0
gene-EIC27_RS03430	K02417	0.18229876	0.07045827
gene-EIC27_RS03435	0	-0.4530279	0.14089045
gene-EIC27_RS03440	K02410	0.01188482	0.00331137
gene-EIC27_RS03445	K02409	0.24282154	0.07288087
gene-EIC27_RS03450	0	0.20739623	0.07334547
gene-EIC27_RS03455	K02527	0.06437238	0.02305664
gene-EIC27_RS03460	0	1.75533406	0.57710406
gene-EIC27_RS03465	0	-0.5942091	0.13561151
gene-EIC27_RS03470	0	0.96039791	0.23199083
gene-EIC27_RS03485	0	-0.7219324	0.25611582
gene-EIC27_RS03490	0	0.56935744	0.20735153
gene-EIC27_RS03495	K01580	0.00044212	0
gene-EIC27_RS03500	K03695	0.41237483	0.1888583
gene-EIC27_RS03505	K03524	0.17971044	0.07471852
gene-EIC27_RS03525	0	0.17033518	0.01832234
gene-EIC27_RS03535	0	0.78382937	0.31448288
gene-EIC27_RS03540	K11752	0.27921871	0.06264013
gene-EIC27_RS03545	K02493	2.29580249	0.69793971
gene-EIC27_RS03550	K00338	-0.0007844	0
gene-EIC27_RS03560	0	-0.4399464	0.17885842
gene-EIC27_RS03565	K03621	-0.7751445	0.34580462
gene-EIC27_RS03570	K00648	1.19115659	0.86099126
gene-EIC27_RS03575	0	-0.5414166	0.15840572
gene-EIC27_RS03580	0	0.09040463	0.02941347
gene-EIC27_RS03585	0	-0.2776956	0.07842906
gene-EIC27_RS03590	K18989	0.14828582	0.06894287
gene-EIC27_RS03595	K03185	-2.2292794	1.12461207
gene-EIC27_RS03605	K01840	0.58849875	0.26957143
gene-EIC27_RS03610	K00790	-2.3718133							2.16851238
gene-EIC27_RS03630	0	1.15558362	0.42316617
gene-EIC27_RS03635	0	-1.8036842	0.72255194
gene-EIC27_RS03640	0	-3.6671144		1.35350406
gene-EIC27_RS03645	0	-1.1942607	0.27293459
gene-EIC27_RS03660	K00507	-0.1449534	0.06868236
gene-EIC27_RS03670	0	-0.799911	0.21100679
gene-EIC27_RS03680	K02341	-1.3662026	0.38574629
gene-EIC27_RS03685	K03101	-4.3969863					1.63670256
gene-EIC27_RS03690	K03086	0.16280001	0.0590486
gene-EIC27_RS03705	K02536	1.42703438	0.51625638
gene-EIC27_RS03715	K00677	0.30762478	0.10193914
gene-EIC27_RS03720	K09949	0.74111164	0.27974865
gene-EIC27_RS03725	K14652	-2.166406	0.98928563
gene-EIC27_RS03730	K00945	1.78625391	0.65162174
gene-EIC27_RS03735	K02945	-0.1025621	0.03860865
gene-EIC27_RS03740	0	0.16727517	0.04113963
gene-EIC27_RS03745	K01495	0.83889521	0.33098372
gene-EIC27_RS03750	0	-0.264563	0.10308488
gene-EIC27_RS03760	0	1.76705877	0.98657542
gene-EIC27_RS03765	0	-1.6667657	0.62866198
gene-EIC27_RS03770	K01875	-1.6780367	0.76993534
gene-EIC27_RS03775	K03118	2.32351298	0.7179706
gene-EIC27_RS03785	0	0.61154633	0.19485858
gene-EIC27_RS03790	0	-1.6891544	0.69606306
gene-EIC27_RS03795	K02986	-0.0770096	0.02334849
gene-EIC27_RS03800	K02968	0.26316365	0.07724398
gene-EIC27_RS03805	0	-4.2550531					1.75480159
gene-EIC27_RS03810	0	0.08577285	0.04448021
gene-EIC27_RS03815	K06199	-4.2355083									1.53627164
gene-EIC27_RS03820	0	0.80326875	0.324356
gene-EIC27_RS03830	0	-0.8310312	0.32919516
gene-EIC27_RS03835	0	0.76399917	0.39783639
gene-EIC27_RS03840	K04066	-0.4301216	0.16158532
gene-EIC27_RS03845	0	-4.9911643		2.47656409
gene-EIC27_RS03850	K04566	0.99285888	0.38549465
gene-EIC27_RS03860	K02871	1.32655464	0.39393034
gene-EIC27_RS03865	K02996	-0.172379	0.04676521
gene-EIC27_RS03880	K03196	-0.675493	0.29307355
gene-EIC27_RS03885	K03195	0.33382381	0.14927941
gene-EIC27_RS03890	K03204	2.48694751	1.07214549
gene-EIC27_RS03895	K03203	-0.9181489	0.3796577
gene-EIC27_RS03900	K04564	-0.8116786	0.27647873
gene-EIC27_RS03905	0	-0.7298799	0.2804249
gene-EIC27_RS03915	K07657	1.18284187	0.4685504
gene-EIC27_RS03920	0	0.252281	0.06541921
gene-EIC27_RS03945	0	-0.3474939	0.09605131
gene-EIC27_RS03950	K00413	0.2621906	0.08803856
gene-EIC27_RS03955	K03688	-0.2973533	0.10364774
gene-EIC27_RS03960	K02990	-0.516094	0.12701034
gene-EIC27_RS03965	K02963	2.0401419	1.13807474
gene-EIC27_RS03970	K02939	0.31020962	0.16561338
gene-EIC27_RS03975	K03060	-0.3409288	0.10385814
gene-EIC27_RS03980	K02197	-4.9667821		2.16818488
gene-EIC27_RS03985	K12978	-3.3945552	1.24887983
gene-EIC27_RS03990	K07042	0.68217153	0.17491338
gene-EIC27_RS04005	K00341	-0.0524369	0.01459609
gene-EIC27_RS04010	K00342	-0.2385156	0.07764018
gene-EIC27_RS04015	K00343	1.24266872	0.49480269
gene-EIC27_RS04020	K03525	1.32430442	0.55366816
gene-EIC27_RS04030	0	-0.3775766	0.11898262
gene-EIC27_RS04035	0	0.81387557	0.46926046
gene-EIC27_RS04040	K01881	0.38868768	0.14448855
gene-EIC27_RS04045	0	0.23139749	0.04055577
gene-EIC27_RS04060	K00627	-0.0681886	0.0210744
gene-EIC27_RS04065	K00382	-0.1655649	0.08315467
gene-EIC27_RS04070	K06137	0.51269854	0.28268757
gene-EIC27_RS04075	K11645	0.01959123	0.00403811
gene-EIC27_RS04080	K03704	0.15211385	0.04001452
gene-EIC27_RS04085	K02897	-0.4484052	0.16572933
gene-EIC27_RS04090	K04094	-0.5663906	0.20319665
gene-EIC27_RS04100	0	-4.6530479		2.11263114
gene-EIC27_RS04120	K01878	0.39820061	0.17682486
gene-EIC27_RS04125	K03116	-0.3075199	0.09115644
gene-EIC27_RS04130	0	1.7185376	0.61958382
gene-EIC27_RS04135	K01937	-0.7329073	0.31625579
gene-EIC27_RS04140	K03075	0.41135396	0.15036353
gene-EIC27_RS04145	0	-0.0839676	0.01825644
gene-EIC27_RS04150	0	3.92502875												1.3839001
gene-EIC27_RS04155	0	-0.9524255	0.41345794
gene-EIC27_RS04160	K03111	0.41144587	0.15104753
gene-EIC27_RS04165	K08311	-0.0057331	0
gene-EIC27_RS04170	K07568	-0.7110826	0.16161071
gene-EIC27_RS04185	K13599	-2.0196689		1.60835995
gene-EIC27_RS04190	0	-2.5137693	1.12729011
gene-EIC27_RS04195	0	-1.0944197	0.43965228
gene-EIC27_RS04200	K03834	1.44521445	0.56315252
gene-EIC27_RS04205	K03307	-0.2159972	0.05478631
gene-EIC27_RS04210	K02950	0.50345271	0.16318623
gene-EIC27_RS04215	K02992	0.31061	0.12751817
gene-EIC27_RS04220	K02355	0.30882616	0.09706049
gene-EIC27_RS04240	K03702	1.12450633	0.63113786
gene-EIC27_RS04245	0	0.45229923	0.20008835
gene-EIC27_RS04250	0	-2.3922209	0.81272195
gene-EIC27_RS04260	K02952	-0.0482066	0.01682668
gene-EIC27_RS04265	K02948	0.39697925	0.09317489
gene-EIC27_RS04270	K03040	-0.882023	0.48976969
gene-EIC27_RS04275	K02879	1.00809056	0.58293127
gene-EIC27_RS04285	0	-1.153287	0.39330057
gene-EIC27_RS04290	K01872	-2.7880326				1.55571392
gene-EIC27_RS04295	0	2.38155537	0.80056693
gene-EIC27_RS04300	K03587	0.3423016	0.09983342
gene-EIC27_RS04310	K03438	-0.209202	0.06694908
gene-EIC27_RS04315	K03925	-1.5452734	0.78085595
gene-EIC27_RS04320	0	-0.1854869	0.05255755
gene-EIC27_RS04325	K01989	0.10345498	0.0185511
gene-EIC27_RS04335	0	-0.6875909	0.24601529
gene-EIC27_RS04340	K18990	-0.0476356	0.01385359
gene-EIC27_RS04345	K01647	1.79431589										1.31692095
gene-EIC27_RS04350	0	-1.0419752	0.35579101
gene-EIC27_RS04355	K02078	-0.1226603	0.01768365
gene-EIC27_RS04360	K09458	0.32496657	0.11489461
gene-EIC27_RS04385	K06861	0.37045136	0.13702623
gene-EIC27_RS04390	K09774	0.34973766	0
gene-EIC27_RS04395	0	-1.4838684	0.7827344
gene-EIC27_RS04400	K03569	-0.1542836	0.04732179
gene-EIC27_RS04405	K12574	-1.2569762	0.58040551
gene-EIC27_RS04410	K01749	-0.4327603	0.15674537
gene-EIC27_RS04415	0	0.69632586	0.3011494
gene-EIC27_RS04420	K15270	-1.4508621	0.36055425
gene-EIC27_RS04440	0	-1.8295881	0.81533705
gene-EIC27_RS04445	K03797	-0.2377828	0.08762762
gene-EIC27_RS04450	K03469	1.99728628	0.79063254
gene-EIC27_RS04455	K03218	0.54543764	0.12051652
gene-EIC27_RS04460	K13652	0.01191694	0
gene-EIC27_RS04465	K03530	-0.0817226	0.02854967
gene-EIC27_RS04470	0	-1.725754	0.5442535
gene-EIC27_RS04475	K03607	0.22373973	0.0595719
gene-EIC27_RS04495	0	0.60067703	0.17184154
gene-EIC27_RS04500	K00332	0.2661713	0.09111692
gene-EIC27_RS04505	K03179	-0.277744	0.12699548
gene-EIC27_RS04510	K01681	0.11509975	0.05482899
gene-EIC27_RS04515	K02400	-0.0237745	0.00681147
gene-EIC27_RS04525	0	2.4451005	0.7722214
gene-EIC27_RS04530	K03707	-3.8859027	1.27784926
gene-EIC27_RS04545	K00878	0.74957805	0.22880093
gene-EIC27_RS04550	0	-5.5155874		4.29737123
gene-EIC27_RS04565	0	0.39278403	0.09542162
gene-EIC27_RS04570	0	1.20094971	0.34491101
gene-EIC27_RS04575	K21929	-1.7403398	0.4845486
gene-EIC27_RS04580	K02914	0.74594949	0.33721125
gene-EIC27_RS04585	K03536	0.97072215	0.36976989
gene-EIC27_RS04590	K08998	-2.5097712	0.69490618
gene-EIC27_RS04595	K03217	-0.128737	0.04953688
gene-EIC27_RS04600	K00566	0.18197686	0.04821777
gene-EIC27_RS04605	K00912	0.4089523	0.07174639
gene-EIC27_RS04610	K00337	0.62678775	0.31923536
gene-EIC27_RS04620	K02884	0.70509786	0.23824069
gene-EIC27_RS04625	K00554	-4.781958				2.00378131
gene-EIC27_RS04630	K02959	-0.8981919	0.27139682
gene-EIC27_RS04650	K01669	1.22694482	0.46400806
gene-EIC27_RS04655	K18208	-0.1412986	0.03563046
gene-EIC27_RS04675	K03629	0.33878709	0.08032608
gene-EIC27_RS04680	K02338	-0.3642285	0.21115351
gene-EIC27_RS04685	0	0.13367242	0.03693462
gene-EIC27_RS04690	0	0.06741774	0.0136971
gene-EIC27_RS04695	0	-0.0207264	0.00294357
gene-EIC27_RS04705	0	0.43272746	0.25053595
gene-EIC27_RS04710	0	0.52067526	0.23569998
gene-EIC27_RS04715	0	0.34393036	0.22163382
gene-EIC27_RS04720	K01139	1.68600528	0.78685278
gene-EIC27_RS04730	0	-0.6520992	0.19072336
gene-EIC27_RS04735	K02198	-0.3167617	0.13482852
gene-EIC27_RS04750	K19784	0.3181103	0.10178999
gene-EIC27_RS04755	0	-0.2928923	0.05815529
gene-EIC27_RS04760	0	0.81084626	0.21418403
gene-EIC27_RS04770	K03744	-0.6640467	0.18359873
gene-EIC27_RS04785	0	0.95893597	0.45488349
gene-EIC27_RS04790	K02394	0.29794336	0.10482296
gene-EIC27_RS04795	K02395	0.96601199	0.27818645
gene-EIC27_RS04800	0	1.12502899	0.28999732
gene-EIC27_RS04805	K02396	0.31506364	0.10800062
gene-EIC27_RS04815	0	-2.8874593	0.79262196
gene-EIC27_RS04820	K03307	0.10827294	0.02475238
gene-EIC27_RS04825	0	-0.2208989	0.11372107
gene-EIC27_RS04840	K00652	-0.1430797	0.02354731
gene-EIC27_RS04870	K01092	2.35176068	0.75508364
gene-EIC27_RS04875	K11991	0.85540245	0.21352506
gene-EIC27_RS04880	0	-3.5986146	1.14505578
gene-EIC27_RS04885	K01885	-0.7915133	0.2856406
gene-EIC27_RS04890	0	0.26046787	0.08083928
gene-EIC27_RS04895	K03584	1.6184463	0.79903505
gene-EIC27_RS04900	K11532	1.73392995	0.88880126
gene-EIC27_RS04905	K01783	-2.8436582	0.78693414
gene-EIC27_RS04925	0	-1.2858731	0.53421944
gene-EIC27_RS04930	0	-0.6756475	0.24465248
gene-EIC27_RS04935	K03644	-0.1930597	0.05813847
gene-EIC27_RS04940	K03570	0.44325281	0.19377379
gene-EIC27_RS04945	K01633	-2.3749499	0.89771812
gene-EIC27_RS04950	K06985	2.57195307											1.4783711
gene-EIC27_RS04955	K01354	0.06120091	0.01867223
gene-EIC27_RS04960	K03307	1.36747931	0.57501845
gene-EIC27_RS04965	0	1.76353115	0.68241371
gene-EIC27_RS04980	K02888	0.09032393	0.0267192
gene-EIC27_RS04985	K02114	0.23706978	0.04939907
gene-EIC27_RS04990	K02112	-0.2310358	0.09314323
gene-EIC27_RS04995	K02115	-0.2805422	0.11819971
gene-EIC27_RS05000	K02111	0.13117346	0.05094253
gene-EIC27_RS05005	K02113	-2.5549397	0.96032031
gene-EIC27_RS05020	K12536	-0.7313023	0.36029452
gene-EIC27_RS05025	K12537	0.00856815	0
gene-EIC27_RS05030	K01892	0.02320439	0.00316261
gene-EIC27_RS05035	K03496	0.08180647	0.02354792
gene-EIC27_RS05040	0	-0.0173723	0.00663474
gene-EIC27_RS05045	0	-0.6867613	0.21479097
gene-EIC27_RS05050	K03640	0.46999839	0.29109956
gene-EIC27_RS05055	K06178	3.67994695			1.30208967
gene-EIC27_RS05070	0	-0.0018011	0
gene-EIC27_RS05080	K03089	-0.4359697	0.21974594
gene-EIC27_RS05085	K01262	0.60214339	0.23778259
gene-EIC27_RS05105	K00384	1.11805585	0.40614525
gene-EIC27_RS05110	K03386	0.9219589	0.32235393
gene-EIC27_RS05115	0	-0.0612568	0.01555068
gene-EIC27_RS05120	K02195	-1.3445431	0.34988962
gene-EIC27_RS05125	K00406	-0.160405	0.03197885
gene-EIC27_RS05135	K00405	0.15790291	0.0277119
gene-EIC27_RS05140	K00404	-0.9161055	0.28108316
gene-EIC27_RS05150	0	0.67641569	0.31669897
gene-EIC27_RS05155	0	-0.7211014	0.38279914
gene-EIC27_RS05160	K19166	0.64892597	0.26139332
gene-EIC27_RS05165	K18831	2.84660946			1.50411942
gene-EIC27_RS05170	0	0.06871015	0.01532737
gene-EIC27_RS05175	0	-0.9861567	0.44664501
gene-EIC27_RS05180	K00012	0.22451427	0.07919131
gene-EIC27_RS05195	K01775	0.45469239	0.15845066
gene-EIC27_RS05200	K02066	1.03569493	0.55360914
gene-EIC27_RS05205	K02065	-0.4547049	0.16844941
gene-EIC27_RS05210	K02418	-0.365983	0.10591128
gene-EIC27_RS05220	K01873	0.71486809	0.29985135
gene-EIC27_RS05235	K00412	-0.3270509	0.12326736
gene-EIC27_RS05240	K06890	0.40645946	0.14516534
gene-EIC27_RS05245	K02469	0.13705622	0.04384016
gene-EIC27_RS05250	K03641	0.8702816	0.38868584
gene-EIC27_RS05270	K18707	0.44142606	0.15043094
gene-EIC27_RS05275	0	-0.3549558	0.08204459
gene-EIC27_RS05295	K03643	0.09745056	0.02569099
gene-EIC27_RS05300	0	-4.2824212
gene-EIC27_RS05305	0	3.1985836	0.91434296
gene-EIC27_RS05315	0	4.62612023											2.27195302
gene-EIC27_RS05330	0	-0.8319316	0.29991537
gene-EIC27_RS05340	0	0.28106492	0.17785328
gene-EIC27_RS05345	K05524	-1.1710012	0.43683667
gene-EIC27_RS05350	0	0.06680763	0.01960915
gene-EIC27_RS05355	K00794	0.49435058	0.15244058
gene-EIC27_RS05360	K03625	-3.6667663	1.12605019
gene-EIC27_RS05370	0	0.01033341	0
gene-EIC27_RS05375	0	-0.9351349	0.26623426
gene-EIC27_RS05380	K03201	1.38680989	0.83409236
gene-EIC27_RS05385	0	-0.359563	0.21852942
gene-EIC27_RS05390	K17713	0.72797611	0.26611957
gene-EIC27_RS05395	K09792	-0.848937	0.36148432
gene-EIC27_RS05405	K15371	-0.1044979	0.0402441
gene-EIC27_RS05415	K03530	-0.2940236	0.12413159
gene-EIC27_RS05420	K03111	-0.5440651	0.20856149
gene-EIC27_RS05435	K03310	0.44323238	0.10651431
gene-EIC27_RS05440	K18320	-2.2585575	0.93369331
gene-EIC27_RS05445	0	-0.6101435	0.14094168
gene-EIC27_RS05450	K10943	0.05542063	0.02776338
gene-EIC27_RS05455	0	-0.7491035	0.33922635
gene-EIC27_RS05460	0	-0.83322	0.45089471
gene-EIC27_RS05465	0	0.38322512	0.14986428
gene-EIC27_RS05470	0	-0.1893229	0.08033766
gene-EIC27_RS05475	0	0.07969954	0.04184936
gene-EIC27_RS05485	K02563	0.36274653	0.07688359
gene-EIC27_RS05490	K07738	3.79107844	1.27964391
gene-EIC27_RS05495	K06180	-0.9260084	0.27784484
gene-EIC27_RS05500	0	1.20986678	0.27393912
gene-EIC27_RS05515	K03596	-0.7381155	0.3874836
gene-EIC27_RS05520	K25706	-0.4285091	0.08854304
gene-EIC27_RS05525	K02470	0.02100269	0.00316455
gene-EIC27_RS05530	K11741	-0.0144097	0
gene-EIC27_RS05545	K08641	-0.7425284	0.17375909
gene-EIC27_RS05550	0	-0.1080246	0.05896881
gene-EIC27_RS05555	K00997	-0.1665048	0.04358304
gene-EIC27_RS05560	K01876	0.22397907	0.12667342
gene-EIC27_RS05565	K06980	0.94226729	0.35456427
gene-EIC27_RS05570	K00891	-1.9513286	0.60771111
gene-EIC27_RS05575	0	0.47069439	0.13262201
gene-EIC27_RS05595	0	-0.3109583	0.15889104
gene-EIC27_RS05600	0	-0.0399611	0.00859956
gene-EIC27_RS05605	0	1.00308785	0.48568422
gene-EIC27_RS05610	0	0.13735336	0.01728105
gene-EIC27_RS05615	0	0.03429119	0.00895274
gene-EIC27_RS05630	0	0.32407426	0.07108076
gene-EIC27_RS05635	K01166	1.90509148	1.06909767
gene-EIC27_RS05640	K11928	-0.8462646	0.20714136
gene-EIC27_RS05645	K03762	0.96057355	0.23548101
gene-EIC27_RS05650	K08973	4.09190358	1.29925227
gene-EIC27_RS05655	0	-0.2012173	0.05306259
gene-EIC27_RS05665	K01890	-0.0281003	0
gene-EIC27_RS05670	K03544	0.3848913	0.14620039
gene-EIC27_RS05675	K01358	-0.5147912	0.16528899
gene-EIC27_RS05680	K03545	-0.0705955	0.03714336
gene-EIC27_RS05685	K00820	1.78523683	0.80629961
gene-EIC27_RS05690	K02406	-1.2650021	0.73879322
gene-EIC27_RS05695	K03555	0.77115049	0.46961836
gene-EIC27_RS05700	K06077	-0.1738752	0.04159299
gene-EIC27_RS05705	K01866	-0.7184727	0.35592029
gene-EIC27_RS05710	K09808	0.27315374	0.10797291
gene-EIC27_RS05715	K03313	-0.8908705	0.43138898
gene-EIC27_RS05720	K03455	-3.3788445	1.12783169
gene-EIC27_RS05730	0	-1.2885261	0.54696797
gene-EIC27_RS05740	K09125	-0.106308	0.02361041
gene-EIC27_RS05750	K08997	0.10863642	0.02820904
gene-EIC27_RS05755	0	-1.0809772	0.68378806
gene-EIC27_RS05760	K03676	-0.2455228	0.05327718
gene-EIC27_RS05765	K01870	1.04591565	0.29954928
gene-EIC27_RS05775	0	1.03460376	0.40216458
gene-EIC27_RS05780	K00334	-1.1099312	0.27455278
gene-EIC27_RS05785	K00333	0.27646952	0.07615988
gene-EIC27_RS05790	K03199	-0.7755019	0.25896591
gene-EIC27_RS05800	K11754	-0.650952	0.15483708
gene-EIC27_RS05805	K01627	1.6530658	0.44909057
gene-EIC27_RS05810	K03664	0.17269181	0.03057034
gene-EIC27_RS05815	0	-0.5847326	0.31785258
gene-EIC27_RS05820	0	-1.3523747	0.78582872
gene-EIC27_RS05825	K10916	0.44902686	0.15096641
gene-EIC27_RS05840	K00340	-0.8398288	0.21648566
gene-EIC27_RS05845	K00339	0.41921827	0.14895118
gene-EIC27_RS05850	K09765	0.40736091	0.10835979
gene-EIC27_RS05855	0	-1.4361721	0.6195563
gene-EIC27_RS05860	0	0.79744802	0.20991251
gene-EIC27_RS05865	0	-0.7192646	0.21509612
gene-EIC27_RS05870	0	-0.7010824	0.15880313
gene-EIC27_RS05875	K03798	0.96235271	0.33537341
gene-EIC27_RS05880	K09773	-0.1447733	0.03411514
gene-EIC27_RS05885	K00208	0.08124913	0.02599387
gene-EIC27_RS05895	K00940	0.04415086	0.0161549
gene-EIC27_RS05900	0	-1.3942462	0.36997685
gene-EIC27_RS05910	K08744	-0.196228	0.04372124
gene-EIC27_RS05915	K03703	0.8657016	0.35516232
gene-EIC27_RS05920	0	-0.5328683	0.16288101
gene-EIC27_RS05925	K02316	1.20483547	0.58028463
gene-EIC27_RS05940	0	3.52550077	1.12827292
gene-EIC27_RS05945	0	-0.6103091	0.19016412
gene-EIC27_RS05955	0	-0.7493817	0.21564272
gene-EIC27_RS05965	K02518	-2.119388	0.64010012
gene-EIC27_RS05970	K03671	1.12493532	0.55930356
gene-EIC27_RS05975	0	-0.2678849	0.0474846
gene-EIC27_RS05980	K07498	0.88146997	0.26084945
gene-EIC27_RS05985	0	-0.404644	0.08460678
gene-EIC27_RS05990	K03527	0.43567304	0.13759953
gene-EIC27_RS05995	K01737	-0.2510519	0.05095581
gene-EIC27_RS06000	0	4.42540329										1.89264225
gene-EIC27_RS06010	K01139	1.39945321	0.5407099
gene-EIC27_RS06025	0	-0.2914545	0.04786887
gene-EIC27_RS06030	K01338	-0.1544932	0.0834537
gene-EIC27_RS06040	K05515	0.95272701	0.38860146
gene-EIC27_RS06055	K06147	0.63858618	0.19206367
gene-EIC27_RS06065	K01620	0.47053838	0.24717983
gene-EIC27_RS06070	K15270	0.57886447	0.18963012
gene-EIC27_RS06080	0	0.50351846	0.22307728
gene-EIC27_RS06085	0	0.51228401	0.23937998
gene-EIC27_RS06105	K03733	0.99500844	0.30736702
gene-EIC27_RS06110	K03210	-0.333028	0.07809165
gene-EIC27_RS06115	K04755	0.9427858	0.25267101
gene-EIC27_RS06120	K00330	0.00377654	0
gene-EIC27_RS06125	K00331	-1.5280739	0.72127886
gene-EIC27_RS06135	0	-0.5762858	0.17250527
gene-EIC27_RS06155	0	-0.5126168	0.09986669
gene-EIC27_RS06170	K12056	0.9306141	0.27066552
gene-EIC27_RS06175	0	0.23235334	0.07480179
gene-EIC27_RS06180	K00812	1.09065218	0.59791764
gene-EIC27_RS06185	K01297	0.36752843	0.09430321
gene-EIC27_RS06200	K01447	-0.3931167	0.15768194
gene-EIC27_RS06205	K08218	2.50623904													2.98207107
gene-EIC27_RS06210	0	-0.1203918	0.04110883
gene-EIC27_RS06215	0	-3.8933378	1.27068222
gene-EIC27_RS06230	K02902	0.64403683	0.24753043
gene-EIC27_RS06235	K09747	-0.131442	0.04343324
gene-EIC27_RS06245	K02343	0.19736526	0.0644641
gene-EIC27_RS06260	0	-3.1856956								1.8158869
gene-EIC27_RS06265	0	0.27251513	0.0881055
gene-EIC27_RS06270	K05833	4.51820559
gene-EIC27_RS06275	K05832	-0.7689619	0.20924853
gene-EIC27_RS06285	K07498	2.32558204	0.68749618
gene-EIC27_RS06290	0	0.07785753	0.01746399
gene-EIC27_RS06300	K01689	-0.1777754	0.06625632
gene-EIC27_RS06305	0	-0.2998665	0.08362643
gene-EIC27_RS06310	K02067	1.12221118	0.4863411
gene-EIC27_RS06315	0	-0.5293455	0.22227718
gene-EIC27_RS06320	0	-3.2208906	0.97358601
gene-EIC27_RS06335	0	0.95053085	0.36958402
gene-EIC27_RS06355	K03655	0.09676096	0.03058558
gene-EIC27_RS06360	0	0.58755621	0.13058971
gene-EIC27_RS06370	K09748	0.39309977	0.09977321
gene-EIC27_RS06375	K02600	0.13422121	0.05165533
gene-EIC27_RS06390	0	-1.6087376	0.73146273
gene-EIC27_RS06400	0	-0.3268322	0.06048926
gene-EIC27_RS06405	K01870	0.47310134	0.14581469
gene-EIC27_RS06410	0	3.5277794													1.41371063
gene-EIC27_RS06415	0	0.38577561	0.08559427
gene-EIC27_RS06430	K03684	-1.0405708	0.39787764
gene-EIC27_RS06435	0	-0.3644004	0.15253573
gene-EIC27_RS06440	0	-0.294632	0.11615468
gene-EIC27_RS06450	0	2.19563437	1.06312199
gene-EIC27_RS06460	0	1.21599143	0.27145096
gene-EIC27_RS06470	0	1.92972587			1.88068202
gene-EIC27_RS06475	0	0.14641386	0.05211061
gene-EIC27_RS06485	0	1.07457796	0.26548665
gene-EIC27_RS06490	0	0.36133415	0.23767035
gene-EIC27_RS06495	0	-0.1524368	0.03918244
gene-EIC27_RS06505	K03553	-0.9292257	0.54453452
gene-EIC27_RS06510	0	0.05285465	0.01331455
gene-EIC27_RS06520	0	0.36519926	0.12043908
gene-EIC27_RS06525	0	1.16263389	0.3000092
gene-EIC27_RS06530	0	-0.3597938	0.07277252
gene-EIC27_RS06535	K00573	1.27630382	0.66428681
gene-EIC27_RS06540	0	0.40923057	0.08020618
gene-EIC27_RS06545	0	0.00263065	0
gene-EIC27_RS06565	0	-0.3344079	0.09457424
gene-EIC27_RS06570	K06218	0.12244945	0.02812512
gene-EIC27_RS06590	0	-0.6888622	0.25125756
gene-EIC27_RS06595	K07091	0.47918416	0.19131551
gene-EIC27_RS06600	K08681	-1.3356524	0.36691815
gene-EIC27_RS06605	K06215	-0.0550332	0.0244674
gene-EIC27_RS06610	0	-0.4836716	0.14888925
gene-EIC27_RS06615	0	-1.1316625	0.72087716
gene-EIC27_RS06620	K07566	2.47866904	1.17255768
gene-EIC27_RS06635	0	1.89691576	0.95796318
gene-EIC27_RS06640	K03602	0.3709605	0.10910641
gene-EIC27_RS06645	K12536	-0.1994525	0.08530678
gene-EIC27_RS06650	K03723	-0.1960726	0.0518245
gene-EIC27_RS06660	K01000	0.92495375	0.33432871
gene-EIC27_RS06665	K00135	-0.9475994	0.47174028
gene-EIC27_RS06670	0	0.2689419	0.07712623
gene-EIC27_RS06675	0	-1.004941	0.57622564
gene-EIC27_RS06680	0	0.78660753	0.2962153
gene-EIC27_RS06685	0	-0.7837619	0.28464554
gene-EIC27_RS06690	K02340	0.44420718	0.10854221
gene-EIC27_RS06695	K01265	-0.7395398	0.18031294
gene-EIC27_RS06700	K18587	-2.1078115	0.8416709
gene-EIC27_RS06710	0	-0.8187144	0.25704731
gene-EIC27_RS06715	K06134	1.06974953	0.35745828
gene-EIC27_RS06750	0	1.19746388	0.41678695
gene-EIC27_RS06760	K06218	0.26618908	0.07928772
gene-EIC27_RS06765	K18918	-0.2547236	0.11838372
gene-EIC27_RS06770	0	-0.2303926	0.11890057
gene-EIC27_RS06780	0	-0.1723554	0.06922632
gene-EIC27_RS06795	0	-0.8439081	0.29884951
gene-EIC27_RS06810	0	0.18641859	0.03734027
gene-EIC27_RS06830	0	-0.6429257	0.19949991
gene-EIC27_RS06845	K00573	-1.6958937	0.88627538
gene-EIC27_RS06850	0	0.16451349	0.04556996
gene-EIC27_RS06865	K00135	0.18027072	0.02913687
gene-EIC27_RS06945	0	-1.1603654	0.27464707
gene-EIC27_RS06950	0	0.06348722	0
gene-EIC27_RS06965	0	1.64446366	0.49518137
gene-EIC27_RS06985	0	1.58103735	0.39902495
gene-EIC27_RS07000	0	-0.5841614	0.25242581
gene-EIC27_RS07010	0	-0.3914849	0.1164349
gene-EIC27_RS07040	0	1.06255708	0.2868619
gene-EIC27_RS07070	0	1.08743111	0.29440964
gene-EIC27_RS07100	0	1.42325934	0.40189358
gene-EIC27_RS07210	0	-0.0055314	4.34E-16
gene-EIC27_RS07240	K01462	-0.3405313	0.11153883
gene-EIC27_RS07325	0	4.96603355			2.33779992
gene-EIC27_RS07330	0	-0.3474	0.08975412
gene-EIC27_RS07335	0	1.30310448	0.57964368
gene-EIC27_RS07345	0	-0.2878729	0.07604248
gene-EIC27_RS07370	0	0.91381264	0.3079696
gene-EIC27_RS07385	0	-0.0912272	0.02431961
gene-EIC27_RS07390	0	-0.2480443	0.04092564
gene-EIC27_RS07405	0	-0.9115901	0.49443891
